# Supplementary material for: Gut microbiota alternation under the intestinal epithelium-specific knockout of mouse Piga gene
Source: Sci Rep. 2022 Jun 25;12:10812. doi: 10.1038/s41598-022-15150-5 (PMC9233684; doi:10.1038/s41598-022-15150-5)
Supplement: Supplementary file 1 — Supplementary Information 1. [file 41598_2022_15150_MOESM1_ESM.xlsx]

## Sheet: Sheet1
S1 Table. Summary of metagenomic reads before and after quality filtering.
Samples	Sample_ID	Number of Raw Reads (R1)	Number of Raw Reads (R2)	Mean_read_length	After_trimming_R1(FaQCs)	After_trimming_R2(FaQCs)	Duplication_Removal_R1(PRINSEQ)	Duplication_Removal_R2(PRINSEQ)	After_host_removal_R1(BOWTIE2)	After_host_removal_R2(BOWTIE2)	Mean_read_length
Control	WT-1	169749783	169749783	125	115710787 (68.16 %)	115710787 (68.16 %)	115699410 (68.15 %)	115699410 (68.15 %)	114527601 (67.46 %)	114527601 (67.46 %)	50-125
Control	WT-2	233511905	233511905	125	184585997 (79.04 %)	184585997 (79.04 %)	184501637 (79.01 %)	184501637 (79.01 %)	182662804 (78.22 %)	182662804 (78.22 %)	50-125
Control	WT-3	212677539	212677539	125	129102015 (60.70 %)	129102015 (60.70 %)	129040015 (60.67 %)	129040015 (60.67 %)	128849461 (60.58 %)	128849461 (60.58 %)	50-125
Knockout (Piga -/-)	PIGA-ko-1	191374473	191374473	125	143873127 (75.17 %)	143873127 (75.17 %)	143582769 (75.02 %)	143582769 (75.02 %)	143549712 (75.00 %)	143549712 (75.00 %)	50-125
Knockout (Piga -/-)	PIGA-ko-2	137932314	137932314	125	73131713 (53.02 %)	73131713 (53.02 %)	73051603 (52.96 %)	73051603 (52.96 %)	72707623 (52.71 %)	72707623 (52.71 %)	50-125
Knockout (Piga -/-)	PIGA-ko-3	199311451	199311451	125	127430070 (63.93 %)	127430070 (63.93 %)	127084991 (63.76 %)	127084991 (63.76 %)	126772629 (63.60 %)	126772629 (63.60 %)	50-125
