# Supplementary material for: Gut microbiota alternation under the intestinal epithelium-specific knockout of mouse Piga gene
Source: Sci Rep. 2022 Jun 25;12:10812. doi: 10.1038/s41598-022-15150-5 (PMC9233684; doi:10.1038/s41598-022-15150-5)
Supplement: Supplementary file 2 — Supplementary Information 2. [file 41598_2022_15150_MOESM2_ESM.xlsx]

## Sheet: Sheet1
S2 Table. Basic statistics evaluation on taxa belonging to dominant phyla in the Piga-/- and control samples.
Taxa level	Taxonomic hierarchy	Name of Taxa	Mean_Control	Mean_Piga-/-	SD_Control	SD_ Piga-/-	F.test (p-value)	T.test (p-value)
Class	Firmicutes	Clostridia	0.588051	0.278693	0.090954	0.19131	0.36872	0.089557
	Firmicutes	Bacilli	0.146165	0.127628	0.074779	0.13321	0.479237	0.846411
	Firmicutes	Erysipelotrichia	0.026056	0.045491	0.00873	0.03713	0.104769	0.462525
	Bacteroidetes	Bacteroidia	0.1068	0.025907	0.097858	0.033152	0.205911	0.286377
	Proteobacteria	Gammaproteobacteria	0.009363	0.32922	0.013955	0.488521	0.372909	0.374397
	Actinobacteria	Coriobacteriia	0.112646	0.184448	0.058852	0.199981	0.159404	0.603383
Order	Firmicutes; Clostridia	Clostridiales	0.601647	0.290182	0.094672	0.200673	0.364098	0.097781
	Firmicutes; Bacilli	Lactobacillales	0.146887	0.129906	0.077808	0.13492	0.499151	0.861575
	Firmicutes; Erysipelotrichia	Erysipelotrichales	0.02706	0.048221	0.00906	0.000782	0.099744	0.453798
	Bacteroidetes; Bacteroidia	Bacteroidales	0.106282	0.026073	0.096293	0.033054	0.210824	0.283579
	Proteobacteria; Enterobacterales	Enterobacterales	0.008178	0.329355	0.013749	0.491994	0.001561	0.375526
	Actinobacteria; Coriobacteriia	Eggerthellales	0.091536	0.149032	0.049428	0.162297	0.169758	0.608382
Family	Firmicutes; Bacilli; Lactobacillales	Lactobacillaceae	0.230555	0.170805	0.096438	0.181016	0.442163	0.648055
	Firmicutes; Clostridia; Clostridiales	Clostridiaceae	0.105232	0.044857	0.0287	0.034545	0.816756	0.082601
	Firmicutes; Clostridia; Clostridiales	Lachnospiraceae	0.219599	0.100181	0.059845	0.083051	0.683556	0.120444
	Firmicutes; Erysipelotrichia; Erysipelotrichales	Erysipelotrichaceae	0.045513	0.066657	0.011768	0.05505	0.087401	0.577158
	Proteobacteria; Enterobacterales; Enterobacterales	Enterobacteriaceae	0.00042	0.303912	0.000728	0.52315	3.87995e-06	0.420805
	Actinobacteria; Coriobacteriia; Eggerthellales	Eggerthellaceae	0.152212	0.204363	0.075541	0.224912	0.202747	0.734006
Footnote:
SD - Standard Deviation
F test - To compare two variances
