# Supplementary material for: Gut microbiota alternation under the intestinal epithelium-specific knockout of mouse Piga gene
Source: Sci Rep. 2022 Jun 25;12:10812. doi: 10.1038/s41598-022-15150-5 (PMC9233684; doi:10.1038/s41598-022-15150-5)
Supplement: Supplementary file 4 — Supplementary Information 4. [file 41598_2022_15150_MOESM4_ESM.xlsx]

## Sheet: Sheet1
S4 Table. Significantly altered functions at level-3 between the control and Piga-/- mice groups. Blue color indicates significanly increased functions in the control as compared to the Piga-/- mice group. Red color indicates significanly increased functions in the Piga-/- as compared to the control mice group.
			Normalised Number of Reads*
			Control			Piga-/-
Level_1	Level_2	Level_3	WT-1	WT-2	WT-3	PIGA-ko-1	PIGA-ko-2	PIGA-ko-3	p-values
Cellular Processes And Signalling	[D] Cell cycle control, cell division, chromsome partitioning	COG2385 SpoIID LytB domain protein	4376	5323	4146	2346	2418	1125	0.00917222
Cellular Processes And Signalling	[D] Cell cycle control, cell division, chromsome partitioning	COG1077 Rod shape-determining protein, MreB	18212	17074	16674	12937	14700	12530	0.0111234
Cellular Processes And Signalling	[D] Cell cycle control, cell division, chromsome partitioning	COG3640 cobyrinic Acid a,c-diamide synthase	2477	1494	1731	671	620	244	0.0271922
Cellular Processes And Signalling	[D] Cell cycle control, cell division, chromsome partitioning	COG2894 site-determining protein	4641	4338	4601	2022	3285	2395	0.028503
Cellular Processes And Signalling	[M] Cell wall/membrane/envelope biogenesis	ENOG410ZJCP n-acetylmuramoyl-l-alanine amidase	214	210	131	72	42	21	0.0185883
Cellular Processes And Signalling	[M] Cell wall/membrane/envelope biogenesis	ENOG4111GG1 Cpl-7 lysozyme C-terminal domain protein	2223	1651	1410	981	554	362	0.0229754
Cellular Processes And Signalling	[M] Cell wall/membrane/envelope biogenesis	ENOG4111WH1 n-acetylmuramoyl-l-alanine amidase (EC 3.5.1.28)	21	35	30	4	9	8	0.022991
Cellular Processes And Signalling	[M] Cell wall/membrane/envelope biogenesis	ENOG4111H3C glycosyl transferase group 1	796	792	501	197	415	92	0.0276585
Cellular Processes And Signalling	[M] Cell wall/membrane/envelope biogenesis	ENOG41127Z4 Cell wall hydrolase	14	11	15	9	4	3	0.0291052
Cellular Processes And Signalling	[M] Cell wall/membrane/envelope biogenesis	ENOG4111QAD Cell wall hydrolase	570	320	455	250	74	95	0.0304596
Cellular Processes And Signalling	[M] Cell wall/membrane/envelope biogenesis	ENOG410YDGV Glycosyl transferase family 2	578	438	345	210	204	86	0.0310709
Cellular Processes And Signalling	[M] Cell wall/membrane/envelope biogenesis	COG3773 Cell wall hydrolase	3422	2988	2475	1952	1486	644	0.0317611
Cellular Processes And Signalling	[M] Cell wall/membrane/envelope biogenesis	ENOG4111VZH carbohydrate-binding family V XII	12	7	7	4	1	1	0.0362922
Cellular Processes And Signalling	[M] Cell wall/membrane/envelope biogenesis	ENOG41120QQ Glycosyl hydrolases family 28	75	70	38	10	13	5	0.0421361
Cellular Processes And Signalling	[M] Cell wall/membrane/envelope biogenesis	COG0770 UDP-N-acetylmuramoylalanyl-D-glutamyl-2,6-diaminopimelate-D-alanyl-D-alanine ligase activity	9127	8965	11701	13254	12364	15561	0.0436519
Cellular Processes And Signalling	[M] Cell wall/membrane/envelope biogenesis	COG0791 NLP P60 protein	30471	21364	26391	19526	13128	7812	0.0458487
Cellular Processes And Signalling	[M] Cell wall/membrane/envelope biogenesis	ENOG410ZC8U Transglycosylase SLT domain	90	64	48	13	18	12	0.046571
Cellular Processes And Signalling	[M] Cell wall/membrane/envelope biogenesis	COG2089 synthase	6289	7779	4855	2665	4335	1066	0.0466832
Cellular Processes And Signalling	[M] Cell wall/membrane/envelope biogenesis	ENOG410XSTN Glycosyl transferase, family 2	10	13	7	4	5	2	0.047828
Cellular Processes And Signalling	[M] Cell wall/membrane/envelope biogenesis	ENOG410YBA7 glycosyl transferase group 1	14	18	9	2	4	3	0.0488725
Cellular Processes And Signalling	[M] Cell wall/membrane/envelope biogenesis	ENOG410Y24S Prolipoprotein diacylglyceryl transferase	8	7	5	3	4	3	0.049371
Cellular Processes And Signalling	[N] Cell motility	COG1776 CheC --inhibitor of MCP methylation	1965	1927	1510	590	840	358	0.00396221
Cellular Processes And Signalling	[N] Cell motility	ENOG41121WS Flagellar operon protein	577	609	479	231	300	109	0.00988026
Cellular Processes And Signalling	[N] Cell motility	COG1886 Flagellar motor switch protein	2815	2701	2400	1250	1832	1863	0.0195735
Cellular Processes And Signalling	[N] Cell motility	ENOG410ZTH9 Flagellar hook-basal body complex protein FliE	166	176	132	92	79	25	0.0254384
Cellular Processes And Signalling	[N] Cell motility	COG1344 Flagellin	11255	9559	8046	4001	6938	4336	0.0260028
Cellular Processes And Signalling	[N] Cell motility	COG1871 Probably deamidates glutamine residues to glutamate on methyl-accepting chemotaxis receptors (MCPs), playing an important role in chemotaxis (By similarity)	2352	2218	1748	1395	1092	371	0.041645
Cellular Processes And Signalling	[N] Cell motility	ENOG410ZSTT flagellar export protein FliJ	6	9	6	4	4	2	0.0455406
Cellular Processes And Signalling	[N] Cell motility	ENOG410ZI56 flagellar FlbD family protein	165	215	151	96	120	36	0.0456359
Cellular Processes And Signalling	[O] Posttranslational modification, protein turnover, chaperones	COG1928 dolichyl-phosphate-mannose-protein mannosyltransferase activity	1062	784	797	466	181	235	0.00959326
Cellular Processes And Signalling	[O] Posttranslational modification, protein turnover, chaperones	COG1331 mannose-6-phosphate isomerase activity	3008	2780	2358	1647	1251	679	0.0146134
Cellular Processes And Signalling	[O] Posttranslational modification, protein turnover, chaperones	ENOG410XNXE Initiates the rapid degradation of small, acid-soluble proteins during spore germination (By similarity)	5257	4281	4772	2882	2931	1536	0.0184256
Cellular Processes And Signalling	[O] Posttranslational modification, protein turnover, chaperones	COG4545 glutaredoxin-related protein	20	33	34	13	14	2	0.0321402
Cellular Processes And Signalling	[O] Posttranslational modification, protein turnover, chaperones	COG0740 Cleaves peptides in various proteins in a process that requires ATP hydrolysis. Has a chymotrypsin-like activity. Plays a major role in the degradation of misfolded proteins (By similarity)	14940	14505	11706	8824	9222	4024	0.041308
Cellular Processes And Signalling	[O] Posttranslational modification, protein turnover, chaperones	COG0694 metallo-sulfur cluster assembly	604	470	881	1942	1108	1780	0.0460095
Cellular Processes And Signalling	[O] Posttranslational modification, protein turnover, chaperones	ENOG410ZW36 Redoxin	101	53	90	47	20	20	0.0476255
Cellular Processes And Signalling	[O] Posttranslational modification, protein turnover, chaperones	ENOG410ZZGZ DnaJ	39	30	22	8	10	11	0.0481338
Cellular Processes And Signalling	[T] Signal Transduction mechanisms	ENOG4111VXS antar domain protein	298	293	239	127	125	81	0.00282042
Cellular Processes And Signalling	[T] Signal Transduction mechanisms	ENOG4111HM8 Anti-FecI sigma factor, FecR	6	8	8	2	1	2	0.00505862
Cellular Processes And Signalling	[T] Signal Transduction mechanisms	COG0643 CheA signal transduction histidine kinase	8505	8249	7000	3551	5034	4688	0.00567099
Cellular Processes And Signalling	[T] Signal Transduction mechanisms	COG4252 Adenylate guanylate Cyclase	887	992	680	284	413	119	0.00982041
Cellular Processes And Signalling	[T] Signal Transduction mechanisms	ENOG4111GNT Histidine kinase	3372	3737	2921	1385	1883	715	0.0107802
Cellular Processes And Signalling	[T] Signal Transduction mechanisms	COG2172 anti-sigma regulatory factor serine threonine protein kinase	3634	3219	3526	1632	1940	954	0.0115592
Cellular Processes And Signalling	[T] Signal Transduction mechanisms	ENOG4111Y53 cyclic nucleotide-binding domain protein	9	10	6	2	2	0	0.0132452
Cellular Processes And Signalling	[T] Signal Transduction mechanisms	ENOG410XPTB Two component Transcriptional regulator, winged helix family	4931	5137	3738	1949	2801	940	0.0188817
Cellular Processes And Signalling	[T] Signal Transduction mechanisms	ENOG410YSNH serine threonine protein	187	275	218	82	140	53	0.0205078
Cellular Processes And Signalling	[T] Signal Transduction mechanisms	ENOG410ZWIB Signal Transduction Histidine Kinase	13	13	9	7	6	2	0.0310928
Cellular Processes And Signalling	[T] Signal Transduction mechanisms	COG5001 Diguanylate cyclase phosphodiesterase	277	330	207	97	183	58	0.036545
Cellular Processes And Signalling	[T] Signal Transduction mechanisms	ENOG41120GI Histidine kinase	7	12	8	3	4	2	0.0453177
Cellular Processes And Signalling	[U] Intracellular trafficking, secretion, and vesicular transport	COG2831 Polypeptide-transport-associated domain protein, ShlB-type	0	1	973	1886	2410	3272	0.0145857
Cellular Processes And Signalling	[U] Intracellular trafficking, secretion, and vesicular transport	ENOG41122HV Preprotein translocase SecG subunit	119	63	98	31	7	16	0.0293272
Cellular Processes And Signalling	[U] Intracellular trafficking, secretion, and vesicular transport	ENOG410XR7W Flp pilus assembly protein CpaB	960	1072	585	361	282	81	0.0306963
Cellular Processes And Signalling	[U] Intracellular trafficking, secretion, and vesicular transport	ENOG41124QY Prokaryotic N-terminal methylation motif	59	32	46	12	26	9	0.0399416
Cellular Processes And Signalling	[U] Intracellular trafficking, secretion, and vesicular transport	COG3505 trag family	58030	47511	32234	25391	23357	6313	0.0481432
Cellular Processes And Signalling	[V] Defense mechanisms	ENOG410ZX9X Type I restriction modification DNA specificity domain	21	30	30	4	13	4	0.00921219
Cellular Processes And Signalling	[V] Defense mechanisms	ENOG410XTHI Type II restriction enzyme NgoMIV	91	107	78	33	58	37	0.0126202
Cellular Processes And Signalling	[V] Defense mechanisms	ENOG410ZYVS FtsX-like permease family	110	132	81	12	49	10	0.0131229
Cellular Processes And Signalling	[V] Defense mechanisms	ENOG410ZVEA type iii restriction	306	269	199	61	156	75	0.0205199
Cellular Processes And Signalling	[V] Defense mechanisms	ENOG4111FSE restriction enzyme	401	349	244	60	184	36	0.0216367
Cellular Processes And Signalling	[V] Defense mechanisms	ENOG410XQ2T type iii restriction	1595	1949	1134	391	708	201	0.0219083
Cellular Processes And Signalling	[V] Defense mechanisms	ENOG410Y2F5 Type III restriction enzyme, res subunit	339	498	303	106	198	48	0.027759
Cellular Processes And Signalling	[V] Defense mechanisms	ENOG410Y12H	14	27	20	0	2	3	0.032541
Cellular Processes And Signalling	[V] Defense mechanisms	ENOG41120ZG HNH endonuclease	13	7	8	0	3	2	0.0363996
Cellular Processes And Signalling	[V] Defense mechanisms	ENOG410ZWUI Beta-lactamase	61	69	74	59	50	49	0.0376368
Cellular Processes And Signalling	[V] Defense mechanisms	ENOG410YATZ ABC transporter (permease)	2689	2591	1902	874	1650	336	0.0419798
Cellular Processes And Signalling	[V] Defense mechanisms	ENOG410XTDY type iii restriction protein res subunit	13	22	13	7	6	1	0.0420858
Cellular Processes And Signalling	[V] Defense mechanisms	ENOG410ZWZY Type I restriction modification DNA specificity domain	14	21	22	3	13	2	0.0449206
Information Storage and Processing	[B] Chromatin structure and dynamics	COG0123 Histone deacetylase	57	42	71	36	17	6	0.0380242
Information Storage and Processing	[J] Translation, ribosomal structure and biogenesis	COG0101 Formation of pseudouridine at positions 38, 39 and 40 in the anticodon stem and loop of transfer RNAs (By similarity)	9381	9258	9279	8139	8547	8141	0.0120534
Information Storage and Processing	[J] Translation, ribosomal structure and biogenesis	COG1236 cleavage and polyadenylation	9358	7263	6471	3856	3988	1584	0.0175793
Information Storage and Processing	[J] Translation, ribosomal structure and biogenesis	COG3270 Specifically methylates the cytosine at position 1407 (m5C1407) of 16S rRNA (By similarity)	5337	5221	4886	3669	3999	2956	0.0212621
Information Storage and Processing	[J] Translation, ribosomal structure and biogenesis	COG4108 Increases the formation of ribosomal termination complexes and stimulates activities of RF-1 and RF-2. It binds guanine nucleotides and has strong preference for UGA stop codons. It may interact directly with the ribosome. The stimulation of RF- 1 and RF-2 is significantly reduced by GTP and GDP, but not by GMP (By similarity)	15650	14780	12490	6287	11151	6421	0.0371271
Information Storage and Processing	[J] Translation, ribosomal structure and biogenesis	COG2890 Methylates the class 1 translation termination release factors RF1 PrfA and RF2 PrfB on the glutamine residue of the universally conserved GGQ motif (By similarity)	6479	6535	8390	10475	8605	10325	0.0373529
Information Storage and Processing	[K] Transcription	ENOG41123FJ Prophage LambdaCh01, transcriptional regulator	14	13	12	4	4	3	0.000559012
Information Storage and Processing	[K] Transcription	ENOG4111FXP transcriptional regulator	238	202	181	79	63	36	0.0027464
Information Storage and Processing	[K] Transcription	ENOG410ZZDA Transcriptional regulator (PadR family	28	25	33	15	13	6	0.00899251
Information Storage and Processing	[K] Transcription	ENOG4111IS1 DNA-binding helix-turn-helix protein	2616	2537	1795	700	1275	333	0.0151352
Information Storage and Processing	[K] Transcription	ENOG4111ZU6	210	172	193	65	117	47	0.0163016
Information Storage and Processing	[K] Transcription	ENOG410ZX8G Transcriptional regulator (XRE family)	22	18	13	8	4	1	0.0175096
Information Storage and Processing	[K] Transcription	ENOG4111X4V rna polymerase	227	164	158	105	74	45	0.0200809
Information Storage and Processing	[K] Transcription	COG4219 Peptidase m56	9001	8818	9198	3614	5260	2391	0.022574
Information Storage and Processing	[K] Transcription	ENOG4111U16 Transcriptional regulator	1406	1382	1071	452	831	267	0.0235831
Information Storage and Processing	[K] Transcription	ENOG4111AZ4 Transcriptional regulator, ARAC family	1059	665	907	347	361	213	0.0251015
Information Storage and Processing	[K] Transcription	ENOG410YQNJ Transcriptional regulator	1111	894	675	380	430	183	0.0268225
Information Storage and Processing	[K] Transcription	ENOG410ZXUC Xre family DNA-binding protein	162	136	144	63	110	66	0.029172
Information Storage and Processing	[K] Transcription	ENOG410Z292 AraC-like ligand binding domain	9	6	11	2	1	1	0.0317245
Information Storage and Processing	[K] Transcription	ENOG4111IY2 Transcriptional regulator, TetR family	41	46	23	13	5	2	0.0332198
Information Storage and Processing	[K] Transcription	COG1954 glycerol-3-phosphate responsive antiterminator	533	411	630	274	322	200	0.0348043
Information Storage and Processing	[K] Transcription	ENOG4111IWY transcriptional regulator), MarR family	176	126	92	61	24	15	0.0362323
Information Storage and Processing	[K] Transcription	ENOG4112344 Phage transcriptional regulator, AlpA	47	52	63	34	5	6	0.0362594
Information Storage and Processing	[K] Transcription	COG1191 Sigma factors are initiation factors that promote the attachment of RNA polymerase to specific initiation sites and are then released (By similarity)	16023	17566	13872	7242	11869	5521	0.0365164
Information Storage and Processing	[K] Transcription	COG1595 RNA Polymerase	12621	16099	13430	7663	11280	6871	0.0367649
Information Storage and Processing	[K] Transcription	COG2183 domain protein	20982	21531	19888	14078	17911	13773	0.0404166
Information Storage and Processing	[K] Transcription	ENOG410YQHM Transcriptional regulatory protein, C-terminal domain protein	116	225	173	30	85	43	0.0438614
Information Storage and Processing	[K] Transcription	ENOG4111W0B regulator, FUR family	41	69	70	10	35	31	0.0497472
Information Storage and Processing	[K] Transcription	ENOG41123YX Transcriptional regulator	13	9	7	6	2	2	0.0497815
Information Storage and Processing	[L] Replication, recombination and repair	ENOG4111U1N DNA binding domain, excisionase family	972	1280	1014	255	543	213	0.00614521
Information Storage and Processing	[L] Replication, recombination and repair	ENOG410YK1B DNA methylase n-4 n-6 domain protein	639	449	465	275	117	151	0.013706
Information Storage and Processing	[L] Replication, recombination and repair	COG3039 Transposase	17691	18223	12651	4835	9453	2956	0.0166116
Information Storage and Processing	[L] Replication, recombination and repair	ENOG41100FZ DNA binding domain of tn916 integrase	185	164	121	48	88	27	0.0170582
Information Storage and Processing	[L] Replication, recombination and repair	COG0270 Cytosine-specific methyltransferase	26973	23880	20963	14645	14896	7098	0.02425
Information Storage and Processing	[L] Replication, recombination and repair	COG1112 Helicase	6559	9270	6302	3209	4260	1897	0.02595
Information Storage and Processing	[L] Replication, recombination and repair	COG1315 PALM domain HD hydrolase domain and	520	792	540	286	226	130	0.026338
Information Storage and Processing	[L] Replication, recombination and repair	ENOG410Z0FE DNA polymerase III beta subunit, C-terminal domain	31	55	40	3	12	12	0.0278067
Information Storage and Processing	[L] Replication, recombination and repair	ENOG4111IW4 site-specific recombinase, phage integrase family	1826	2513	1639	458	1277	424	0.0298946
Information Storage and Processing	[L] Replication, recombination and repair	COG0507 exodeoxyribonuclease v alpha	56677	48202	38062	28069	27335	18558	0.0308867
Information Storage and Processing	[L] Replication, recombination and repair	ENOG4110A1H site-specific recombinase, phage integrase family	7362	8794	4741	1403	3560	1029	0.0315388
Information Storage and Processing	[L] Replication, recombination and repair	COG0550 Releases the supercoiling and torsional tension of DNA, which is introduced during the DNA replication and transcription, by transiently cleaving and rejoining one strand of the DNA duplex. Introduces a single-strand break via transesterification at a target site in duplex DNA. The scissile phosphodiester is attacked by the catalytic tyrosine of the enzyme, resulting in the formation of a…	41549	34113	35816	27170	17564	12857	0.031829
Information Storage and Processing	[L] Replication, recombination and repair	COG1743 DNA methylase	167	143	230	115	38	39	0.0332687
Information Storage and Processing	[L] Replication, recombination and repair	COG1793 DNA ligase	214	244	197	110	137	39	0.0349385
Information Storage and Processing	[L] Replication, recombination and repair	ENOG410YG23 DNA alkylation repair enzyme	149	249	163	25	46	47	0.0363624
Information Storage and Processing	[L] Replication, recombination and repair	COG0338 site-specific DNA-methyltransferase (adenine-specific) activity	4169	5041	3474	1871	3108	2271	0.0379831
Information Storage and Processing	[L] Replication, recombination and repair	ENOG41102TY Phage integrase family	11	8	6	3	4	1	0.0387544
Information Storage and Processing	[L] Replication, recombination and repair	ENOG410XRUF DNA polymerase family A	10695	11095	8541	6570	4709	1417	0.0402435
Information Storage and Processing	[L] Replication, recombination and repair	COG0863 DNA methylase n-4 n-6 domain protein	16212	10138	17885	8177	6223	3659	0.0450794
Information Storage and Processing	[L] Replication, recombination and repair	ENOG41101Q7 Transposase IS116/IS110/IS902 family	178	273	202	84	151	35	0.0457306
Information Storage and Processing	[L] Replication, recombination and repair	ENOG410ZXK1 Pfam:Exonuc_X-T	28	23	31	6	19	3	0.0486413
Information Storage and Processing	[L] Replication, recombination and repair	ENOG4111XDB IS66 Orf2 family protein	7	6	10	3	5	2	0.0486463
Metabolism	[C] Energy production and conversion	ENOG410XPTP Dehydrogenase	186	184	133	59	81	25	0.00915591
Metabolism	[C] Energy production and conversion	COG4555 (ABC) transporter	806	826	588	175	394	121	0.0109279
Metabolism	[C] Energy production and conversion	COG0427 Acetyl-CoA hydrolase	9815	11386	6919	3694	3652	1542	0.0217754
Metabolism	[C] Energy production and conversion	COG1883 decarboxylase beta subunit	12247	10532	7747	5939	3747	1715	0.0237929
Metabolism	[C] Energy production and conversion	COG3894 Ferredoxin	4111	2793	3236	2106	1061	564	0.0241905
Metabolism	[C] Energy production and conversion	ENOG410XT3D alcohol dehydrogenase	747	516	434	240	115	69	0.0268984
Metabolism	[C] Energy production and conversion	COG0114 fumarate hydratase class II	4215	2669	5100	7567	6029	7811	0.027743
Metabolism	[C] Energy production and conversion	COG0723 Component of the ubiquinol-cytochrome c reductase complex (complex III or cytochrome b-c1 complex), which is a respiratory chain that generates an electrochemical potential coupled to ATP synthesis (By similarity)	4340	3039	2677	1826	1233	734	0.0328945
Metabolism	[C] Energy production and conversion	COG2069 Part of a complex that catalyzes the reversible cleavage of acetyl-CoA, allowing autotrophic growth from CO(2). Probably maintains the overall quaternary structure of the ACDS complex (By similarity)	845	482	790	251	220	127	0.0357808
Metabolism	[C] Energy production and conversion	COG2191 Formylmethanofuran dehydrogenase subunit E	74	112	67	31	45	8	0.0362562
Metabolism	[C] Energy production and conversion	COG1951 fumarate	9738	10600	7860	4863	6935	6872	0.0412558
Metabolism	[C] Energy production and conversion	COG1436 Subunit of the peripheral V1 complex of vacuolar ATPase essential for assembly or catalytic function. V-ATPase is responsible for acidifying a variety of intracellular compartments in eukaryotic cells (By similarity)	734	425	748	377	213	158	0.0455742
Metabolism	[C] Energy production and conversion	COG1269 ATPase 116 kDa subunit	4165	3285	3154	2205	2307	755	0.049553
Metabolism	[E] Amino acid transport and metabolism	ENOG410Y59M Amino acid permease	16	15	17	3	3	5	0.000172078
Metabolism	[E] Amino acid transport and metabolism	COG3643 Glutamate formiminotransferase	2149	2679	2103	754	822	391	0.00272512
Metabolism	[E] Amino acid transport and metabolism	COG0403 The glycine cleavage system catalyzes the degradation of glycine. The P protein binds the alpha-amino group of glycine through its pyridoxal phosphate cofactor	2161	2299	1862	771	971	393	0.00355157
Metabolism	[E] Amino acid transport and metabolism	COG2362 d-aminopeptidase	77	67	85	43	16	21	0.0111457
Metabolism	[E] Amino acid transport and metabolism	COG3033 tryptophanase EC 4.1.99.1	1556	1054	1074	239	286	141	0.0200757
Metabolism	[E] Amino acid transport and metabolism	COG3616 alanine racemase domain protein	320	322	324	171	63	79	0.0229679
Metabolism	[E] Amino acid transport and metabolism	COG1687 Branched-chain amino acid	770	841	780	363	498	212	0.0269051
Metabolism	[E] Amino acid transport and metabolism	COG3799 methylaspartate ammonia-lyase	486	270	459	177	68	71	0.0293193
Metabolism	[E] Amino acid transport and metabolism	COG0334 oxidoreductase activity, acting on the CH-NH2 group of donors, NAD or NADP as acceptor	22179	19263	17054	11908	15384	12193	0.0302596
Metabolism	[E] Amino acid transport and metabolism	ENOG4111ZY0 Amino acid-binding act domain protein	10	16	11	7	5	1	0.0354959
Metabolism	[E] Amino acid transport and metabolism	COG3842 Part of the ABC transporter complex PotABCD involved in spermidine putrescine import. Responsible for energy coupling to the transport system (By similarity)	12221	10916	12230	15306	16106	19173	0.0371971
Metabolism	[E] Amino acid transport and metabolism	COG4810 Utilization Protein	445	498	289	231	183	64	0.037335
Metabolism	[E] Amino acid transport and metabolism	COG4917 ethanolamine utilization protein	417	513	372	301	190	71	0.0439775
Metabolism	[F] Nucleotide transport and metabolism	ENOG410ZJPZ NUDIX domain	107	95	71	28	11	8	0.00695676
Metabolism	[F] Nucleotide transport and metabolism	COG0105 Major role in the synthesis of nucleoside triphosphates other than ATP. The ATP gamma phosphate is transferred to the NDP beta phosphate via a ping-pong mechanism, using a phosphorylated active-site intermediate (By similarity)	926	1106	1153	1522	1415	1305	0.0198631
Metabolism	[F] Nucleotide transport and metabolism	COG0572 uridine kinase	9182	10871	7581	4247	6254	2458	0.0288677
Metabolism	[F] Nucleotide transport and metabolism	COG0005 The purine nucleoside phosphorylases catalyze the phosphorolytic breakdown of the N-glycosidic bond in the beta- (deoxy)ribonucleoside molecules, with the formation of the corresponding free purine bases and pentose-1-phosphate (By similarity)	7655	6299	6518	4746	4148	2139	0.0378378
Metabolism	[G] Carbohydrate transport and metabolism	ENOG4111Q1I ROK family	10	11	13	3	5	2	0.00303588
Metabolism	[G] Carbohydrate transport and metabolism	ENOG410XNP4 protein TIM barrel	275	329	338	108	90	85	0.00394267
Metabolism	[G] Carbohydrate transport and metabolism	ENOG410XRGA extracellular solute-binding protein	367	373	331	121	138	44	0.00517433
Metabolism	[G] Carbohydrate transport and metabolism	COG2942 n-acylglucosamine 2-epimerase	7407	6360	5914	3312	2769	1349	0.00628944
Metabolism	[G] Carbohydrate transport and metabolism	COG4632 Exopolysaccharide biosynthesis protein	418	346	433	199	196	159	0.00638074
Metabolism	[G] Carbohydrate transport and metabolism	ENOG410Y3MI hydrolase family 38	406	489	343	100	58	41	0.00710699
Metabolism	[G] Carbohydrate transport and metabolism	COG1070 Carbohydrate kinase	42968	40107	36174	25247	24751	29682	0.00725257
Metabolism	[G] Carbohydrate transport and metabolism	ENOG410XP2N Major Facilitator	531	518	348	189	108	63	0.0119154
Metabolism	[G] Carbohydrate transport and metabolism	COG0120 phosphoriboisomerase A	920	1341	1881	3040	2570	3033	0.0163693
Metabolism	[G] Carbohydrate transport and metabolism	ENOG410XPPG extracellular solute-binding protein, family 1	99	75	88	50	36	14	0.0171577
Metabolism	[G] Carbohydrate transport and metabolism	COG2731 YhcH YjgK YiaL family protein	646	747	852	2467	1796	1915	0.0177279
Metabolism	[G] Carbohydrate transport and metabolism	COG1803 Methylglyoxal synthase	3122	2936	2463	1322	1980	1043	0.0184853
Metabolism	[G] Carbohydrate transport and metabolism	ENOG4111QJA ABC transporter (permease)	30	34	31	16	9	3	0.0192874
Metabolism	[G] Carbohydrate transport and metabolism	COG1472 hydrolase family 3	66096	61513	48440	40119	30909	27827	0.0202523
Metabolism	[G] Carbohydrate transport and metabolism	ENOG410Y46S Bacterial extracellular solute-binding protein	23	28	21	13	7	1	0.0205554
Metabolism	[G] Carbohydrate transport and metabolism	ENOG4111KX3 Xylose isomerase domain protein TIM barrel	17	13	11	6	5	3	0.0205891
Metabolism	[G] Carbohydrate transport and metabolism	ENOG4111ZET Glycoside Hydrolase Family 43	35	52	36	11	19	10	0.0209874
Metabolism	[G] Carbohydrate transport and metabolism	COG2160 Catalyzes the conversion of L-arabinose to L-ribulose (By similarity)	12930	12375	9509	4702	8046	3865	0.0229604
Metabolism	[G] Carbohydrate transport and metabolism	COG3858 hydrolase, family 18	8307	9836	6464	4344	4276	1469	0.0236099
Metabolism	[G] Carbohydrate transport and metabolism	COG0383 alpha-mannosidase	9451	6095	6626	2490	3975	1300	0.0239564
Metabolism	[G] Carbohydrate transport and metabolism	ENOG4111KEC Phosphoglycerate mutase	1258	1087	783	549	476	162	0.0249633
Metabolism	[G] Carbohydrate transport and metabolism	ENOG4111HRW Major Facilitator	194	259	304	80	160	43	0.0285756
Metabolism	[G] Carbohydrate transport and metabolism	ENOG4111IHC xylose isomerase domaiN-containing protein	21	23	18	14	7	5	0.029398
Metabolism	[G] Carbohydrate transport and metabolism	ENOG410ZDMZ solute-binding protein	105	132	75	46	48	9	0.0313698
Metabolism	[G] Carbohydrate transport and metabolism	ENOG410XQAP Hydrolase	7	11	8	5	0	0	0.0314342
Metabolism	[G] Carbohydrate transport and metabolism	ENOG410Z67X hydrolase family 43	30	44	28	12	7	13	0.0314639
Metabolism	[G] Carbohydrate transport and metabolism	ENOG4111G9K Inner-membrane translocator	5	9	8	1	4	2	0.0324474
Metabolism	[G] Carbohydrate transport and metabolism	ENOG410XUJR Tripartite ATP-independent periplasmic transporter dctq component	10	8	15	2	1	0	0.0330387
Metabolism	[G] Carbohydrate transport and metabolism	ENOG4111VUW C4-dicarboxylate transport system permease small protein	48	71	89	16	34	12	0.0344078
Metabolism	[G] Carbohydrate transport and metabolism	ENOG410ZX9Y solute-binding protein	482	630	350	202	168	71	0.0344191
Metabolism	[G] Carbohydrate transport and metabolism	COG2513 methylisocitrate lyase	1795	2204	1808	939	1548	1106	0.0348437
Metabolism	[G] Carbohydrate transport and metabolism	ENOG410ZVSP hydrolase family 9	183	114	113	41	28	19	0.0357663
Metabolism	[G] Carbohydrate transport and metabolism	COG3622 Catalyzes the reversible isomerization between hydroxypyruvate and 2-hydroxy-3-oxopropanoate (also termed tartronate semialdehyde) (By similarity)	128	92	114	61	73	24	0.0366345
Metabolism	[G] Carbohydrate transport and metabolism	COG3459 Glycosyltransferase 36	30601	22293	20426	13075	15342	6007	0.0373673
Metabolism	[G] Carbohydrate transport and metabolism	COG4211 permease protein	3824	2991	2752	1475	1245	2420	0.0387148
Metabolism	[G] Carbohydrate transport and metabolism	COG2152 Glycosidase	11219	8749	6227	3820	4328	1261	0.0389443
Metabolism	[G] Carbohydrate transport and metabolism	COG3664 Glycoside hydrolase family	2253	2885	1544	614	1241	381	0.040548
Metabolism	[G] Carbohydrate transport and metabolism	ENOG4111FQJ Xylose isomerase domain protein TIM barrel	81	81	58	50	16	9	0.0410568
Metabolism	[G] Carbohydrate transport and metabolism	ENOG410ZW6G sugar ABC transporter, substrate-binding protein	373	203	351	92	50	79	0.0417115
Metabolism	[G] Carbohydrate transport and metabolism	ENOG410XRV6 Coagulation factor 5 8 type domain protein	2249	1680	1245	438	1085	207	0.0433599
Metabolism	[G] Carbohydrate transport and metabolism	ENOG4111RE4 Xylose isomerase-like TIM barrel	398	240	328	174	200	77	0.0459385
Metabolism	[G] Carbohydrate transport and metabolism	ENOG410ZZ3F Major Facilitator superfamily	74	57	55	43	16	6	0.0471091
Metabolism	[G] Carbohydrate transport and metabolism	ENOG410XQVS Major Facilitator superfamily	673	788	1357	2789	2485	4380	0.0475179
Metabolism	[G] Carbohydrate transport and metabolism	ENOG410ZVG5 solute-binding protein	371	654	387	129	174	60	0.0493373
Metabolism	[G] Carbohydrate transport and metabolism	COG1082 Xylose isomerase domain protein TIM barrel	9248	6043	6373	4507	4036	1449	0.0493866
Metabolism	[H] Coenzyme transport and metabolism	COG2243 Precorrin-2 c20-methyltransferase	923	789	919	461	433	224	0.00818162
Metabolism	[H] Coenzyme transport and metabolism	COG1492 catalyzes amidations at positions B, D, E, and G on adenosylcobyrinic A,C-diamide. NH(2) groups are provided by glutamine, and one molecule of ATP is hydrogenolyzed for each amidation (By similarity)	4498	5488	4318	2400	2608	976	0.0145906
Metabolism	[H] Coenzyme transport and metabolism	COG2875 precorrin-4 C(11)-methyltransferase	2344	2083	2359	1294	1192	523	0.023954
Metabolism	[H] Coenzyme transport and metabolism	COG1270 Converts cobyric acid to cobinamide by the addition of aminopropanol on the F carboxylic group (By similarity)	2556	2968	2546	1606	1440	625	0.0250254
Metabolism	[H] Coenzyme transport and metabolism	COG1797 Responsible for the amidation of carboxylic groups at position A and C of either cobyrinic acid or hydrogenobrynic acid. NH(2) groups are provided by glutamine, and one molecule of ATP is hydrogenolyzed for each amidation (By similarity)	2169	1901	2489	1410	1298	618	0.0281455
Metabolism	[H] Coenzyme transport and metabolism	COG1654 biotin-[acetyl-CoA-carboxylase] ligase activity	3865	3734	4134	2590	3027	2033	0.0283148
Metabolism	[H] Coenzyme transport and metabolism	COG2242 precorrin-6y C5,15-methyltransferase	1544	1446	1735	1093	962	504	0.0383605
Metabolism	[H] Coenzyme transport and metabolism	COG0807 Catalyzes the conversion of D-ribulose 5-phosphate to formate and 3,4-dihydroxy-2-butanone 4-phosphate (By similarity)	7774	9351	5786	4130	4627	1862	0.0393029
Metabolism	[H] Coenzyme transport and metabolism	COG2082 Precorrin-8x methylmutase	1479	1513	1638	930	1013	447	0.0433573
Metabolism	[H] Coenzyme transport and metabolism	COG2038 Catalyzes the synthesis of alpha-ribazole-5'-phosphate from nicotinate mononucleotide (NAMN) and 5,6- dimethylbenzimidazole (DMB) (By similarity)	3093	3526	2919	2268	1878	2702	0.043603
Metabolism	[H] Coenzyme transport and metabolism	COG0801 2-Amino-4-hydroxy-6-hydroxymethyldihydropteridine pyrophosphokinase	2027	1348	3514	6369	5629	3699	0.0477203
Metabolism	[H] Coenzyme transport and metabolism	COG1712 Specifically catalyzes the NAD or NADP-dependent dehydrogenation of L-aspartate to iminoaspartate (By similarity)	73	120	84	48	30	36	0.048245
Metabolism	[I] Lipid transport and metabolism	ENOG410XQH3 Short-chain dehydrogenase reductase Sdr	79	60	73	16	8	9	0.00319408
Metabolism	[I] Lipid transport and metabolism	COG0511 Acetyl-CoA carboxylase, biotin carboxyl carrier protein	2194	2328	2871	1646	1583	982	0.0231204
Metabolism	[I] Lipid transport and metabolism	COG0331 Malonyl coA-acyl carrier protein transacylase	8309	9015	7678	5333	6408	3933	0.0302895
Metabolism	[I] Lipid transport and metabolism	COG4799 carboxylase	14341	14533	7720	4928	5737	1777	0.0490825
Metabolism	[I] Lipid transport and metabolism	COG0332 Catalyzes the condensation reaction of fatty acid synthesis by the addition to an acyl acceptor of two carbons from malonyl-ACP. Catalyzes the first condensation reaction which initiates fatty acid synthesis and may therefore play a role in governing the total rate of fatty acid production. Possesses both acetoacetyl-ACP synthase and acetyl transacylase activities. Its substrate specifici…	6942	9019	6325	5116	5053	3378	0.0491038
Metabolism	[P] Inorganic ion transport and metabolism	ENOG410YD5U TonB-dependent Receptor Plug Domain	11	16	12	3	2	0	0.00626501
Metabolism	[P] Inorganic ion transport and metabolism	ENOG4111H8C Tripartite ATP-independent periplasmic transporter	452	326	305	98	162	58	0.0136711
Metabolism	[P] Inorganic ion transport and metabolism	COG2998 (ABC) transporter	110	156	134	72	27	12	0.0151318
Metabolism	[P] Inorganic ion transport and metabolism	ENOG410ZBUC TonB-dependent Receptor Plug Domain	25	44	39	15	5	3	0.0190617
Metabolism	[P] Inorganic ion transport and metabolism	ENOG41124YZ feoA domain protein	95	166	131	6	21	32	0.0219503
Metabolism	[P] Inorganic ion transport and metabolism	COG4662 binding-protein-dependent transport systems inner membrane Component	85	103	95	50	12	4	0.0253184
Metabolism	[P] Inorganic ion transport and metabolism	ENOG410ZZ1V Efflux transporter rnd family, mfp subunit	42	45	24	9	11	3	0.0342435
Metabolism	[P] Inorganic ion transport and metabolism	COG3119 Sulfatase	5384	6858	5400	3015	3854	1162	0.0354358
Metabolism	[P] Inorganic ion transport and metabolism	ENOG410XRC7 periplasmic binding protein	1432	2128	1270	629	919	207	0.0403658
Metabolism	[P] Inorganic ion transport and metabolism	ENOG410XRVN Sodium hydrogen exchanger	3330	2084	3140	2079	1016	884	0.0480574
Metabolism	[P] Inorganic ion transport and metabolism	ENOG410XNPF Binding-protein-dependent transport systems inner membrane component	1796	1898	1347	446	1205	234	0.0493073
Metabolism	[Q] Secondary metabolites biosynthesis, transport and catabolism	COG3653 Deacylase	799	940	761	298	161	159	0.00104103
Metabolism	[Q] Secondary metabolites biosynthesis, transport and catabolism	COG2368 4-hydroxyphenylacetate	2862	2085	1996	737	442	456	0.0151509
Metabolism	[Q] Secondary metabolites biosynthesis, transport and catabolism	COG4663 extracellular solute-binding protein, family 7	7	10	7	4	0	1	0.0165037
Metabolism	[Q] Secondary metabolites biosynthesis, transport and catabolism	COG4664 trap dicarboxylate transporter dctm subunit	36	41	28	20	7	4	0.0185543
Metabolism	[Q] Secondary metabolites biosynthesis, transport and catabolism	ENOG4111YD3 acetoacetate decarboxylase	13	14	11	4	8	2	0.0280209
*Normalization is achieved as follows:
For each sample S, and each class C, report |C|/|S|*m,
where |C| is the count for class in S, |S| is the total count assigned for sample |S| and m is the minimum size of any of the samples.
So, basically, normalize to the smallest sample size.
