# Supplementary material for: Gut microbiota alternation under the intestinal epithelium-specific knockout of mouse Piga gene
Source: Sci Rep. 2022 Jun 25;12:10812. doi: 10.1038/s41598-022-15150-5 (PMC9233684; doi:10.1038/s41598-022-15150-5)
Supplement: Supplementary file 5 — Supplementary Information 5. [file 41598_2022_15150_MOESM5_ESM.xlsx]

## Sheet: Sheet1
S5 Table. Significant functions at level-3 backtracked on significant taxa in the control mice group.
Level_1	Level_2	Level_3	Eubacterium ventriosum ATCC 27560	Clostridium bolteae ATCC BAA-613	Clostridium symbiosum WAL-14163	Marvinbryantia formatexigens DSM 14469	Ruminococcus torques ATCC 27756	Ruminococcus torques L2-14	Roseburia hominis A2-183	Roseburia intestinalis XB6B4	Faecalibacterium prausnitzii L2-6	Faecalibacterium cf. prausnitzii KLE1255	Faecalibacterium prausnitzii SL3/3	Faecalibacterium prausnitzii A2-165
Cellular Processes And Signalling	[M] Cell wall/membrane/envelope biogenesis	ENOG41127Z4 Cell wall hydrolase		ü					ü	ü
Metabolism	[P] Inorganic ion transport and metabolism	ENOG41124YZ feoA domain protein		ü
Cellular Processes And Signalling	[U] Intracellular trafficking, secretion, and vesicular transport	ENOG41124QY Prokaryotic N-terminal methylation motif			ü
Cellular Processes And Signalling	[N] Cell motility	ENOG41121WS Flagellar operon protein		ü					ü	ü
Information Storage and Processing	[L] Replication, recombination and repair	ENOG41100FZ DNA binding domain of tn916 integrase				ü
Information Storage and Processing	[K] Transcription	ENOG4111ZU6				ü
Information Storage and Processing	[K] Transcription	ENOG4111X4V rna polymerase			ü						ü
Information Storage and Processing	[K] Transcription	ENOG4111W0B regulator, FUR family	ü	ü	ü				ü	ü	ü	ü	ü	ü
Cellular Processes And Signalling	[T] Signal Transduction mechanisms	ENOG4111VXS antar domain protein					ü				ü	ü	ü
Metabolism	[G] Carbohydrate transport and metabolism	ENOG4111VUW C4-dicarboxylate transport system permease small protein		ü	ü
Information Storage and Processing	[L] Replication, recombination and repair	ENOG4111U1N DNA binding domain, excisionase family	ü		ü			ü	ü
Metabolism	[G] Carbohydrate transport and metabolism	ENOG4111QJA ABC transporter (permease)			ü
Metabolism	[G] Carbohydrate transport and metabolism	ENOG4111KX3 Xylose isomerase domain protein TIM barrel		ü
Metabolism	[G] Carbohydrate transport and metabolism	ENOG4111KEC Phosphoglycerate mutase				ü		ü	ü	ü
Information Storage and Processing	[K] Transcription	ENOG4111IWY transcriptional regulator), MarR family									ü	ü	ü	ü
Information Storage and Processing	[L] Replication, recombination and repair	ENOG4111IW4 site-specific recombinase, phage integrase family			ü		ü	ü	ü			ü
Information Storage and Processing	[K] Transcription	ENOG4111IS1 DNA-binding helix-turn-helix protein	ü	ü	ü	ü		ü	ü	ü	ü	ü		ü
Metabolism	[G] Carbohydrate transport and metabolism	ENOG4111HRW Major Facilitator							ü	ü	ü	ü	ü	ü
Metabolism	[P] Inorganic ion transport and metabolism	ENOG4111H8C Tripartite ATP-independent periplasmic transporter		ü					ü	ü	ü	ü	ü
Cellular Processes And Signalling	[T] Signal Transduction mechanisms	ENOG4111GNT Histidine kinase	ü	ü	ü	ü
Cellular Processes And Signalling	[M] Cell wall/membrane/envelope biogenesis	ENOG4111GG1 Cpl-7 lysozyme C-terminal domain protein				ü								ü
Information Storage and Processing	[K] Transcription	ENOG4111FXP transcriptional regulator				ü			ü				ü
Cellular Processes And Signalling	[V] Defense mechanisms	ENOG4111FSE restriction enzyme		ü					ü
Information Storage and Processing	[K] Transcription	ENOG4111AZ4 Transcriptional regulator, ARAC family			ü	ü	ü		ü		ü	ü	ü	ü
Information Storage and Processing	[L] Replication, recombination and repair	ENOG4110A1H site-specific recombinase, phage integrase family	ü	ü	ü	ü	ü	ü	ü	ü
Information Storage and Processing	[K] Transcription	ENOG410ZZDA Transcriptional regulator (PadR family			ü
Cellular Processes And Signalling	[V] Defense mechanisms	ENOG410ZYVS FtsX-like permease family								ü
Information Storage and Processing	[K] Transcription	ENOG410ZXUC Xre family DNA-binding protein									ü
Information Storage and Processing	[L] Replication, recombination and repair	ENOG410ZXK1 Pfam:Exonuc_X-T	ü					ü
Metabolism	[G] Carbohydrate transport and metabolism	ENOG410ZX9Y solute-binding protein		ü			ü
Metabolism	[G] Carbohydrate transport and metabolism	ENOG410ZVG5 solute-binding protein		ü	ü	ü
Cellular Processes And Signalling	[M] Cell wall/membrane/envelope biogenesis	ENOG410ZJCP n-acetylmuramoyl-l-alanine amidase	ü	ü	ü
Metabolism	[G] Carbohydrate transport and metabolism	ENOG410ZDMZ solute-binding protein		ü
Cellular Processes And Signalling	[M] Cell wall/membrane/envelope biogenesis	ENOG410ZC8U Transglycosylase SLT domain			ü			ü
Information Storage and Processing	[K] Transcription	ENOG410Z292 AraC-like ligand binding domain	ü
Cellular Processes And Signalling	[T] Signal Transduction mechanisms	ENOG410YSNH serine threonine protein								ü
Information Storage and Processing	[K] Transcription	ENOG410YQNJ Transcriptional regulator		ü	ü
Cellular Processes And Signalling	[V] Defense mechanisms	ENOG410YATZ ABC transporter (permease)			ü			ü		ü			ü
Cellular Processes And Signalling	[V] Defense mechanisms	ENOG410Y2F5 Type III restriction enzyme, res subunit						ü	ü
Metabolism	[G] Carbohydrate transport and metabolism	ENOG410XUJR Tripartite ATP-independent periplasmic transporter dctq component		ü	ü
Cellular Processes And Signalling	[V] Defense mechanisms	ENOG410XTHI Type II restriction enzyme NgoMIV												ü
Metabolism	[P] Inorganic ion transport and metabolism	ENOG410XRVN Sodium hydrogen exchanger		ü	ü	ü					ü		ü	ü
Metabolism	[G] Carbohydrate transport and metabolism	ENOG410XRV6 Coagulation factor 5 8 type domain protein				ü							ü
Information Storage and Processing	[L] Replication, recombination and repair	ENOG410XRUF DNA polymerase family A		ü	ü		ü
Metabolism	[G] Carbohydrate transport and metabolism	ENOG410XRGA extracellular solute-binding protein				ü
Metabolism	[P] Inorganic ion transport and metabolism	ENOG410XRC7 periplasmic binding protein		ü	ü	ü		ü	ü		ü	ü	ü	ü
Cellular Processes And Signalling	[U] Intracellular trafficking, secretion, and vesicular transport	ENOG410XR7W Flp pilus assembly protein CpaB		ü	ü
Metabolism	[I] Lipid transport and metabolism	ENOG410XQH3 Short-chain dehydrogenase reductase Sdr			ü
Cellular Processes And Signalling	[V] Defense mechanisms	ENOG410XQ2T type iii restriction									ü			ü
Metabolism	[C] Energy production and conversion	ENOG410XPTP Dehydrogenase		ü								ü
Cellular Processes And Signalling	[T] Signal Transduction mechanisms	ENOG410XPTB Two component Transcriptional regulator, winged helix family	ü	ü	ü	ü
Cellular Processes And Signalling	[O] Posttranslational modification, protein turnover, chaperones	ENOG410XNXE Initiates the rapid degradation of small, acid-soluble proteins during spore germination (By similarity)	ü	ü	ü	ü	ü	ü	ü	ü	ü	ü	ü	ü
Metabolism	[P] Inorganic ion transport and metabolism	ENOG410XNPF Binding-protein-dependent transport systems inner membrane component							ü	ü
Metabolism	[G] Carbohydrate transport and metabolism	ENOG410XNP4 protein TIM barrel		ü	ü
Cellular Processes And Signalling	[T] Signal Transduction mechanisms	COG5001 Diguanylate cyclase phosphodiesterase		ü
Metabolism	[E] Amino acid transport and metabolism	COG4917 ethanolamine utilization protein		ü	ü	ü		ü
Metabolism	[E] Amino acid transport and metabolism	COG4810 Utilization Protein		ü	ü	ü		ü
Metabolism	[I] Lipid transport and metabolism	COG4799 carboxylase	ü	ü	ü	ü	ü	ü	ü	ü	ü	ü	ü	ü
Metabolism	[Q] Secondary metabolites biosynthesis, transport and catabolism	COG4663 extracellular solute-binding protein, family 7			ü
Metabolism	[G] Carbohydrate transport and metabolism	COG4632 Exopolysaccharide biosynthesis protein				ü
Metabolism	[C] Energy production and conversion	COG4555 (ABC) transporter								ü
Cellular Processes And Signalling	[T] Signal Transduction mechanisms	COG4252 Adenylate guanylate Cyclase		ü		ü
Information Storage and Processing	[K] Transcription	COG4219 Peptidase m56		ü	ü	ü	ü		ü				ü
Metabolism	[G] Carbohydrate transport and metabolism	COG4211 permease protein	ü	ü	ü	ü	ü		ü	ü		ü		ü
Information Storage and Processing	[J] Translation, ribosomal structure and biogenesis	COG4108 Increases the formation of ribosomal termination complexes and stimulates activities of RF-1 and RF-2. It binds guanine nucleotides and has strong preference for UGA stop codons. It may interact directly with the ribosome. The stimulation of RF- 1 and RF-2 is significantly reduced by GTP and GDP, but not by GMP (By similarity)	ü	ü	ü	ü	ü	ü	ü		ü	ü	ü	ü
Metabolism	[C] Energy production and conversion	COG3894 Ferredoxin				ü			ü	ü
Metabolism	[G] Carbohydrate transport and metabolism	COG3858 hydrolase, family 18	ü	ü	ü	ü	ü	ü	ü	ü
Cellular Processes And Signalling	[M] Cell wall/membrane/envelope biogenesis	COG3773 Cell wall hydrolase	ü	ü	ü	ü	ü	ü	ü	ü
Metabolism	[G] Carbohydrate transport and metabolism	COG3664 Glycoside hydrolase family				ü		ü		ü
Metabolism	[Q] Secondary metabolites biosynthesis, transport and catabolism	COG3653 Deacylase			ü
Metabolism	[E] Amino acid transport and metabolism	COG3643 Glutamate formiminotransferase			ü
Cellular Processes And Signalling	[D] Cell cycle control, cell division, chromsome partitioning	COG3640 cobyrinic Acid a,c-diamide synthase				ü
Metabolism	[E] Amino acid transport and metabolism	COG3616 alanine racemase domain protein		ü
Cellular Processes And Signalling	[U] Intracellular trafficking, secretion, and vesicular transport	COG3505 trag family	ü	ü	ü	ü	ü	ü	ü	ü	ü	ü	ü	ü
Metabolism	[G] Carbohydrate transport and metabolism	COG3459 Glycosyltransferase 36	ü			ü			ü	ü		ü	ü	ü
Information Storage and Processing	[J] Translation, ribosomal structure and biogenesis	COG3270 Specifically methylates the cytosine at position 1407 (m5C1407) of 16S rRNA (By similarity)		ü	ü	ü	ü		ü	ü
Metabolism	[P] Inorganic ion transport and metabolism	COG3119 Sulfatase				ü					ü	ü
Information Storage and Processing	[L] Replication, recombination and repair	COG3039 Transposase								ü
Metabolism	[G] Carbohydrate transport and metabolism	COG2942 n-acylglucosamine 2-epimerase				ü	ü		ü	ü			ü
Cellular Processes And Signalling	[D] Cell cycle control, cell division, chromsome partitioning	COG2894 site-determining protein	ü	ü	ü	ü	ü	ü	ü	ü
Metabolism	[H] Coenzyme transport and metabolism	COG2875 precorrin-4 C(11)-methyltransferase		ü	ü	ü	ü	ü	ü	ü	ü	ü	ü	ü
Metabolism	[G] Carbohydrate transport and metabolism	COG2513 methylisocitrate lyase			ü					ü
Cellular Processes And Signalling	[D] Cell cycle control, cell division, chromsome partitioning	COG2385 SpoIID LytB domain protein	ü	ü	ü	ü	ü	ü	ü	ü	ü	ü	ü	ü
Metabolism	[Q] Secondary metabolites biosynthesis, transport and catabolism	COG2368 4-hydroxyphenylacetate			ü
Metabolism	[E] Amino acid transport and metabolism	COG2362 d-aminopeptidase		ü	ü
Metabolism	[H] Coenzyme transport and metabolism	COG2243 Precorrin-2 c20-methyltransferase		ü	ü	ü			ü	ü	ü	ü
Metabolism	[H] Coenzyme transport and metabolism	COG2242 precorrin-6y C5,15-methyltransferase		ü	ü	ü	ü	ü	ü	ü	ü	ü	ü	ü
Information Storage and Processing	[K] Transcription	COG2183 domain protein	ü	ü	ü	ü	ü	ü	ü	ü
Cellular Processes And Signalling	[T] Signal Transduction mechanisms	COG2172 anti-sigma regulatory factor serine threonine protein kinase	ü	ü	ü	ü	ü	ü	ü	ü	ü	ü	ü	ü
Metabolism	[G] Carbohydrate transport and metabolism	COG2160 Catalyzes the conversion of L-arabinose to L-ribulose (By similarity)		ü	ü	ü		ü	ü	ü
Metabolism	[G] Carbohydrate transport and metabolism	COG2152 Glycosidase				ü			ü	ü			ü
Cellular Processes And Signalling	[M] Cell wall/membrane/envelope biogenesis	COG2089 synthase							ü	ü
Metabolism	[H] Coenzyme transport and metabolism	COG2082 Precorrin-8x methylmutase		ü	ü	ü	ü	ü	ü	ü		ü	ü	ü
Metabolism	[C] Energy production and conversion	COG2069 Part of a complex that catalyzes the reversible cleavage of acetyl-CoA, allowing autotrophic growth from CO(2). Probably maintains the overall quaternary structure of the ACDS complex (By similarity)				ü
Metabolism	[H] Coenzyme transport and metabolism	COG2038 Catalyzes the synthesis of alpha-ribazole-5'-phosphate from nicotinate mononucleotide (NAMN) and 5,6- dimethylbenzimidazole (DMB) (By similarity)		ü	ü	ü	ü	ü	ü	ü	ü	ü	ü	ü
Information Storage and Processing	[K] Transcription	COG1954 glycerol-3-phosphate responsive antiterminator		ü	ü			ü	ü	ü		ü	ü
Metabolism	[C] Energy production and conversion	COG1951 fumarate	ü	ü	ü	ü	ü	ü	ü	ü	ü	ü	ü	ü
Cellular Processes And Signalling	[O] Posttranslational modification, protein turnover, chaperones	COG1928 dolichyl-phosphate-mannose-protein mannosyltransferase activity				ü
Cellular Processes And Signalling	[N] Cell motility	COG1886 Flagellar motor switch protein		ü					ü	ü
Metabolism	[C] Energy production and conversion	COG1883 decarboxylase beta subunit	ü	ü	ü	ü	ü	ü	ü	ü	ü	ü	ü	ü
Cellular Processes And Signalling	[N] Cell motility	COG1871 Probably deamidates glutamine residues to glutamate on methyl-accepting chemotaxis receptors (MCPs), playing an important role in chemotaxis (By similarity)		ü					ü	ü
Metabolism	[G] Carbohydrate transport and metabolism	COG1803 Methylglyoxal synthase	ü	ü	ü	ü	ü	ü	ü	ü	ü	ü	ü	ü
Metabolism	[H] Coenzyme transport and metabolism	COG1797 Responsible for the amidation of carboxylic groups at position A and C of either cobyrinic acid or hydrogenobrynic acid. NH(2) groups are provided by glutamine, and one molecule of ATP is hydrogenolyzed for each amidation (By similarity)		ü	ü	ü	ü	ü	ü	ü	ü	ü	ü	ü
Information Storage and Processing	[L] Replication, recombination and repair	COG1793 DNA ligase			ü	ü
Cellular Processes And Signalling	[N] Cell motility	COG1776 CheC --inhibitor of MCP methylation		ü					ü	ü
Metabolism	[H] Coenzyme transport and metabolism	COG1712 Specifically catalyzes the NAD or NADP-dependent dehydrogenation of L-aspartate to iminoaspartate (By similarity)		ü	ü				ü			ü	ü
Metabolism	[E] Amino acid transport and metabolism	COG1687 Branched-chain amino acid		ü	ü	ü		ü	ü	ü		ü		ü
Metabolism	[H] Coenzyme transport and metabolism	COG1654 biotin-[acetyl-CoA-carboxylase] ligase activity				ü	ü	ü	ü	ü
Information Storage and Processing	[K] Transcription	COG1595 RNA Polymerase	ü	ü	ü	ü	ü	ü	ü	ü	ü	ü	ü	ü
Metabolism	[H] Coenzyme transport and metabolism	COG1492 catalyzes amidations at positions B, D, E, and G on adenosylcobyrinic A,C-diamide. NH(2) groups are provided by glutamine, and one molecule of ATP is hydrogenolyzed for each amidation (By similarity)		ü	ü	ü	ü	ü	ü	ü	ü	ü	ü	ü
Metabolism	[G] Carbohydrate transport and metabolism	COG1472 hydrolase family 3	ü	ü	ü	ü		ü	ü	ü	ü	ü	ü	ü
Metabolism	[C] Energy production and conversion	COG1436 Subunit of the peripheral V1 complex of vacuolar ATPase essential for assembly or catalytic function. V-ATPase is responsible for acidifying a variety of intracellular compartments in eukaryotic cells (By similarity)	ü	ü	ü		ü	ü
Cellular Processes And Signalling	[N] Cell motility	COG1344 Flagellin		ü					ü	ü
Cellular Processes And Signalling	[O] Posttranslational modification, protein turnover, chaperones	COG1331 mannose-6-phosphate isomerase activity		ü	ü
Information Storage and Processing	[L] Replication, recombination and repair	COG1315 PALM domain HD hydrolase domain and		ü					ü	ü
Metabolism	[H] Coenzyme transport and metabolism	COG1270 Converts cobyric acid to cobinamide by the addition of aminopropanol on the F carboxylic group (By similarity)		ü	ü	ü	ü	ü	ü	ü	ü	ü	ü	ü
Metabolism	[C] Energy production and conversion	COG1269 ATPase 116 kDa subunit	ü	ü	ü		ü	ü		ü
Information Storage and Processing	[J] Translation, ribosomal structure and biogenesis	COG1236 cleavage and polyadenylation		ü	ü	ü	ü	ü	ü	ü	ü	ü		ü
Information Storage and Processing	[K] Transcription	COG1191 Sigma factors are initiation factors that promote the attachment of RNA polymerase to specific initiation sites and are then released (By similarity)	ü	ü	ü	ü	ü	ü	ü	ü	ü	ü	ü	ü
Information Storage and Processing	[L] Replication, recombination and repair	COG1112 Helicase	ü				ü		ü	ü
Metabolism	[G] Carbohydrate transport and metabolism	COG1082 Xylose isomerase domain protein TIM barrel		ü	ü	ü	ü		ü	ü	ü	ü	ü	ü
Cellular Processes And Signalling	[D] Cell cycle control, cell division, chromsome partitioning	COG1077 Rod shape-determining protein, MreB	ü	ü	ü	ü	ü	ü	ü	ü	ü	ü	ü	ü
Metabolism	[G] Carbohydrate transport and metabolism	COG1070 Carbohydrate kinase	ü	ü	ü	ü	ü	ü	ü	ü			ü
Information Storage and Processing	[L] Replication, recombination and repair	COG0863 DNA methylase n-4 n-6 domain protein		ü	ü	ü	ü	ü	ü		ü			ü
Metabolism	[H] Coenzyme transport and metabolism	COG0807 Catalyzes the conversion of D-ribulose 5-phosphate to formate and 3,4-dihydroxy-2-butanone 4-phosphate (By similarity)		ü	ü		ü		ü	ü	ü	ü	ü
Cellular Processes And Signalling	[M] Cell wall/membrane/envelope biogenesis	COG0791 NLP P60 protein	ü	ü	ü	ü	ü	ü	ü	ü	ü	ü	ü	ü
Cellular Processes And Signalling	[O] Posttranslational modification, protein turnover, chaperones	COG0740 Cleaves peptides in various proteins in a process that requires ATP hydrolysis. Has a chymotrypsin-like activity. Plays a major role in the degradation of misfolded proteins (By similarity)	ü	ü	ü	ü	ü	ü	ü	ü	ü	ü	ü	ü
Cellular Processes And Signalling	[T] Signal Transduction mechanisms	COG0643 CheA signal transduction histidine kinase		ü					ü	ü
Metabolism	[F] Nucleotide transport and metabolism	COG0572 uridine kinase	ü	ü	ü	ü	ü	ü	ü	ü	ü	ü	ü	ü
Information Storage and Processing	[L] Replication, recombination and repair	COG0550 Releases the supercoiling and torsional tension of DNA, which is introduced during the DNA replication and transcription, by transiently cleaving and rejoining one strand of the DNA duplex. Introduces a single-strand break via transesterification at a target site in duplex DNA. The scissile phosphodiester is attacked by the catalytic tyrosine of the enzyme, resulting in the formation of a…	ü	ü	ü	ü	ü	ü	ü	ü	ü	ü	ü	ü
Metabolism	[I] Lipid transport and metabolism	COG0511 Acetyl-CoA carboxylase, biotin carboxyl carrier protein	ü	ü	ü	ü	ü	ü	ü		ü		ü	ü
Information Storage and Processing	[L] Replication, recombination and repair	COG0507 exodeoxyribonuclease v alpha	ü	ü	ü	ü	ü	ü	ü	ü	ü	ü	ü	ü
Metabolism	[C] Energy production and conversion	COG0427 Acetyl-CoA hydrolase		ü	ü				ü	ü	ü	ü	ü	ü
Metabolism	[E] Amino acid transport and metabolism	COG0403 The glycine cleavage system catalyzes the degradation of glycine. The P protein binds the alpha-amino group of glycine through its pyridoxal phosphate cofactor		ü	ü
Metabolism	[G] Carbohydrate transport and metabolism	COG0383 alpha-mannosidase	ü	ü		ü				ü
Information Storage and Processing	[L] Replication, recombination and repair	COG0338 site-specific DNA-methyltransferase (adenine-specific) activity		ü	ü
Metabolism	[E] Amino acid transport and metabolism	COG0334 oxidoreductase activity, acting on the CH-NH2 group of donors, NAD or NADP as acceptor	ü	ü	ü	ü	ü	ü	ü	ü	ü	ü	ü	ü
Metabolism	[I] Lipid transport and metabolism	COG0332 Catalyzes the condensation reaction of fatty acid synthesis by the addition to an acyl acceptor of two carbons from malonyl-ACP. Catalyzes the first condensation reaction which initiates fatty acid synthesis and may therefore play a role in governing the total rate of fatty acid production. Possesses both acetoacetyl-ACP synthase and acetyl transacylase activities. Its substrate specifici…	ü	ü	ü		ü	ü	ü	ü	ü	ü	ü	ü
Metabolism	[I] Lipid transport and metabolism	COG0331 Malonyl coA-acyl carrier protein transacylase	ü	ü	ü	ü	ü	ü	ü	ü	ü	ü	ü	ü
Information Storage and Processing	[L] Replication, recombination and repair	COG0270 Cytosine-specific methyltransferase	ü	ü	ü	ü	ü	ü		ü	ü	ü	ü	ü
Information Storage and Processing	[J] Translation, ribosomal structure and biogenesis	COG0101 Formation of pseudouridine at positions 38, 39 and 40 in the anticodon stem and loop of transfer RNAs (By similarity)	ü	ü	ü	ü	ü	ü	ü	ü	ü	ü	ü	ü
Metabolism	[F] Nucleotide transport and metabolism	COG0005 The purine nucleoside phosphorylases catalyze the phosphorolytic breakdown of the N-glycosidic bond in the beta- (deoxy)ribonucleoside molecules, with the formation of the corresponding free purine bases and pentose-1-phosphate (By similarity)	ü	ü		ü	ü	ü	ü	ü	ü		ü
