# Supplementary material for: Gut microbiota alternation under the intestinal epithelium-specific knockout of mouse Piga gene
Source: Sci Rep. 2022 Jun 25;12:10812. doi: 10.1038/s41598-022-15150-5 (PMC9233684; doi:10.1038/s41598-022-15150-5)
Supplement: Supplementary file 6 — Supplementary Information 6. [file 41598_2022_15150_MOESM6_ESM.xlsx]

## Sheet: Sheet1
S6 Table. Significant functions at level-3 backtracked on taxonomic biomarkers in the Piga-/- mice group.
Level_1	Level_2	Level_3	E. coli O157:H7 str. EDL 933 (EHEC)	E. coli CFT073 (UPEC)	E. coli 536 (UPEC)	E. coli str. K-12 substr. DH10B	E. coli str. K-12 substr. W3110	E. coli str. K-12 substr. MG1655	E. coli ATCC 8739	E. coli BL21 (DE3)
Metabolism	[G] Carbohydrate transport and metabolism	ENOG410XQVS Major Facilitator superfamily	ü	ü	ü	ü	ü	ü	ü	ü
Metabolism	[F] Nucleotide transport and metabolism	COG0105 Major role in the synthesis of nucleoside triphosphates other than ATP. The ATP gamma phosphate is transferred to the NDP beta phosphate via a ping-pong mechanism, using a phosphorylated active-site intermediate (By similarity)	ü	ü	ü	ü	ü	ü	ü	ü
Metabolism	[C] Energy production and conversion	COG0114 fumarate hydratase class II	ü	ü	ü	ü	ü	ü	ü	ü
Metabolism	[G] Carbohydrate transport and metabolism	COG0120 phosphoriboisomerase A	ü	ü	ü	ü	ü	ü	ü	ü
Cellular Processes And Signalling	[O] Posttranslational modification, protein turnover, chaperones	COG0694 metallo-sulfur cluster assembly	ü	ü	ü	ü	ü	ü	ü	ü
Cellular Processes And Signalling	[M] Cell wall/membrane/envelope biogenesis	COG0770 UDP-N-acetylmuramoylalanyl-D-glutamyl-2,6-diaminopimelate-D-alanyl-D-alanine ligase activity	ü	ü	ü	ü	ü	ü	ü	ü
Metabolism	[H] Coenzyme transport and metabolism	COG0801 2-Amino-4-hydroxy-6-hydroxymethyldihydropteridine pyrophosphokinase	ü	ü	ü	ü	ü	ü	ü	ü
Metabolism	[G] Carbohydrate transport and metabolism	COG2731 YhcH YjgK YiaL family protein	ü	ü	ü	ü	ü	ü	ü	ü
Cellular Processes And Signalling	[U] Intracellular trafficking, secretion, and vesicular transport	COG2831 Polypeptide-transport-associated domain protein, ShlB-type	ü	ü	ü
Information Storage and Processing	[J] Translation, ribosomal structure and biogenesis	COG2890 Methylates the class 1 translation termination release factors RF1 PrfA and RF2 PrfB on the glutamine residue of the universally conserved GGQ motif (By similarity)	ü	ü	ü	ü	ü	ü	ü	ü
Metabolism	[E] Amino acid transport and metabolism	COG3842 Part of the ABC transporter complex PotABCD involved in spermidine putrescine import. Responsible for energy coupling to the transport system (By similarity)	ü	ü	ü	ü	ü	ü	ü	ü
